# Supplementary material for: Hypercoagulability in critically ill patients with COVID 19, an observational prospective study
Source: PLoS One. 2022 Nov 23;17(11):e0277544. doi: 10.1371/journal.pone.0277544 (PMC9683576; doi:10.1371/journal.pone.0277544)
Supplement: S1 Data — (XLSX) [file pone.0277544.s014.xlsx]

## Sheet: Feuil1
sexe	ATCD_TE_cat	ttt_aap_av_admi_cat	ttt_AC_av_admi_cat	evt_thrombo_admi_cat	evt_thrombo_rea_cat	ICU_LOS	ttt_AC_J0_cat	ttt_aap_J1_cat	E_CT_J0	E_CFT_J0	E_A5_j0	E_MCF_J0	E_G_score_J0	E_Li60_J0	I_CT_J0	I_CFT_J0	I_A5_j0	I_MCF_J0	I_Li60_J0	F_CT_J0	F_CFT_J0	F_A5_j0	F_MCF_J0	F_Li60_J0	H_CFT_J0	H_A5_j0	H_MCF_J0	H_Li60_J0	AC_J4_cat	AAP_J4_cat	E_CT_J4	E_CFT_J4	E_A5_j4	E_MCF_J4	E_G_score_J4	E_Li60_J4	I_CT_J4	I_CFT_J4	I_A5_j4	I_MCF_J4	I_Li60_J4	F_CT_J4	F_CFT_J4	F_A5_j4	F_MCF_J4	F_Li60_J4	H_CT_J4	H_CFT_J4	H_A5_j4
1	1	1	0	0	0	15	2	0	75	53	51	67	10	.	166	59	46	63	.	81	75	27	30	.	78	40	57	.	2	0	66	47	53	70	12	.	172	53	53	67	.	63	68	29	29	.	182	53	51
1	0	0	0	0	0	8	2	0	69	44	60	74	14	.	172	47	57	71	.	80	77	26	32	.	52	53	69	.	2	0	71	34	65	77	17	98	188	43	61	73	.	63	81	25	30	100	178	48	61
1	0	0	0	0	0	13	2	0	75	50	53	72	13	.	172	51	53	71	.	87	132	24	29	.	54	50	70	.	2	0	70	60	51	72	13	99	132	54	50	71	99	90	417	18	26	100	135	56	49
1	0	0	0	0	0	5	0	0	68	59	52	72	13	98	154	71	45	68	99	70	205	21	25	100	80	43	67	100	2	0	74	48	58	75	15	99	189	62	52	72	100	74	123	22	27	100	181	62	51
1	0	1	4	0	0	9	1	1	68	35	56	70	12	94	129	38	54	69	95	56	46	31	38	100	41	48	67	96	.	.	.	.	.	.	.	.	.	.	.	.	.	.	.	.	.	.	.	.	.
0	0	0	0	0	0	5	2	0	68	36	61	77	17	.	209	40	62	76	.	67	50	28	34	100	40	59	76	.	2	0	80	45	63	77	17	.	214	44	59	74	.	83	120	23	28	100	203	50	57
1	0	0	7	0	0	10	3	0	74	36	58	73	14	.	157	44	52	70	.	71	43	29	34	.	48	48	68	.	3	0	143	49	55	74	14	.	257	69	52	73	.	108	575	15	32	100	256	71	50
1	0	1	0	0	0	13	2	1	67	56	50	62	8	91	178	58	48	60	89	58	611	18	23	100	69	45	58	90	.	.	.	.	.	.	.	.	.	.	.	.	.	.	.	.	.	.	.	.	.
0	0	1	0	0	0	4	2	1	82	36	62	76	16	98	177	37	62	75	97	81	40	31	36	100	41	54	70	99	.	.	.	.	.	.	.	.	.	.	.	.	.	.	.	.	.	.	.	.	.
1	0	1	0	0	0	5	3	1	85	47	58	74	14	.	197	46	63	74	.	73	66	28	35	.	42	64	75	.	3	1	94	45	59	77	17	99	209	46	66	77	93	72	102	24	30	100	203	44	65
0	0	0	3	0	0	26	3	0	90	62	54	73	14	98	184	48	55	71	97	90	98	25	34	100	49	51	69	99	.	.	.	.	.	.	.	.	.	.	.	.	.	.	.	.	.	.	.	.	.
1	0	0	0	0	0	4	2	0	75	49	49	68	11	96	183	66	41	63	99	75	52	28	32	100	72	38	60	99	.	.	.	.	.	.	.	.	.	.	.	.	.	.	.	.	.	.	.	.	.
1	0	1	2	0	0	4	2	1	70	56	53	73	14	99	167	64	48	70	100	82	269	20	25	100	79	42	67	100	2	1	109	41	61	79	19	100	280	59	59	77	99	88	44	33	39	100	211	45	57
0	0	0	0	0	0	11	0	0	67	35	57	74	14	.	230	46	55	70	.	64	39	33	37	.	49	46	66	.	.	.	.	.	.	.	.	.	.	.	.	.	.	.	.	.	.	.	.	.	.
0	0	0	2	0	0	2	2	0	67	46	54	69	11	93	157	50	51	66	92	63	87	25	31	100	51	48	66	95	.	.	.	.	.	.	.	.	.	.	.	.	.	.	.	.	.	.	.	.	.
0	0	0	0	0	0	5	0	0	58	47	53	74	14	100	200	54	51	71	100	64	70	25	33	100	54	49	71	100	.	.	.	.	.	.	.	.	.	.	.	.	.	.	.	.	.	.	.	.	.
1	0	0	0	0	0	4	0	0	120	61	53	74	14	99	196	55	52	71	98	111	61	33	42	100	49	49	71	99	3	0	88	44	63	79	19	100	188	52	60	76	100	92	76	26	31	100	185	48	57
1	0	0	3	0	0	11	2	1	88	46	56	70	12	96	226	65	51	66	94	90	360	20	22	100	62	51	67	95	2	1	93	61	53	69	11	98	218	64	51	66	97	90	.	15	18	100	210	69	49
1	0	1	0	0	0	51	3	1	50	52	47	64	9	97	192	72	43	61	97	53	307	20	27	100	77	42	62	98	.	.	60	49	51	66	10	95	206	67	44	62	96	59	87	24	30	100	189	67	39
0	0	1	2	0	0	8	2	1	91	81	50	66	10	93	155	53	49	63	.	85	360	19	26	100	54	48	64	.	.	1	71	47	53	69	11	96	129	47	52	67	95	67	186	22	27	100	138	51	49
1	0	0	1	0	0	9	2	0	79	61	48	69	11	96	226	77	42	64	98	81	79	26	30	100	77	42	65	98	2	0	66	47	55	75	15	99	181	63	47	71	100	65	60	28	32	100	184	66	46
0	0	0	3	0	1	26	3	0	80	46	53	72	13	97	186	56	47	68	99	73	83	25	30	100	55	46	69	100	.	.	.	.	.	.	.	.	.	.	.	.	.	.	.	.	.	.	.	.	.
1	0	0	0	0	0	4	0	0	68	53	51	67	10	93	170	64	49	64	91	73	257	20	24	100	70	46	64	94	.	.	.	.	.	.	.	.	.	.	.	.	.	.	.	.	.	.	.	.	.
1	0	0	0	0	0	8	6	0	63	25	69	79	19	99	196	31	65	76	99	63	57	26	40	100	31	64	76	99	.	.	.	.	.	.	.	.	.	.	.	.	.	.	.	.	.	.	.	.	.
1	1	1	7	1	0	9	7	1	82	39	73	85	28	.	153	28	73	84	98	92	42	42	42	.	28	67	81	.	0	0	.	.	.	.	.	.	.	.	.	.	.	.	.	.	.	.	.	.	.
1	0	0	0	0	0	6	2	0	71	26	69	83	24	99	162	25	69	81	99	80	34	41	43	100	27	66	779	100	.	.	.	.	.	.	.	.	.	.	.	.	.	.	.	.	.	.	.	.	.
1	1	0	3	1	0	5	3	0	156	84	47	66	10	96	188	65	47	65	95	124	152	23	27	100	79	42	61	96	.	.	.	.	.	.	.	.	.	.	.	.	.	.	.	.	.	.	.	.	.
0	1	0	2	0	0	46	3	0	71	46	61	78	18	98	189	45	60	76	96	64	83	25	31	100	46	56	76	100	.	.	.	.	.	.	.	.	.	.	.	.	.	.	.	.	.	.	.	.	.
1	0	0	0	0	0	9	2	0	73	48	51	67	10	95	173	59	48	64	95	75	84	25	31	100	61	47	64	96	2	0	86	46	56	72	13	96	155	47	56	70	96	85	84	25	31	100	160	46	53
1	0	0	3	1	0	2	3	0	58	50	55	74	14	98	216	59	53	70	96	71	165	22	28	100	68	49	70	99	.	.	.	.	.	.	.	.	.	.	.	.	.	.	.	.	.	.	.	.	.
0	0	0	2	0	0	41	2	0	89	46	57	75	15	98	280	63	53	70	96	90	55	28	35	100	56	53	71	98	6	0	.	.	.	.	.	.	.	.	.	.	.	.	.	.	.	.	.	.	.
1	0	3	0	0	0	5	2	1	83	41	59	74	14	97	186	40	58	71	94	77	54	29	35	100	48	55	69	96	.	.	.	.	.	.	.	.	.	.	.	.	.	.	.	.	.	.	.	.	.
1	0	1	4	0	1	24	4	1	70	31	61	75	15	97	189	41	57	71	96	61	46	28	37	100	40	54	70	97	6	0	93	29	67	80	20	.	219	38	65	78	.	91	48	34	42	.	206	35	62
1	2	0	2	1	0	3	2	0	86	70	48	70	12	99	138	90	42	68	100	96	781	18	23	100	94	39	66	100	.	.	.	.	.	.	.	.	.	.	.	.	.	.	.	.	.	.	.	.	.
1	0	0	2	0	0	4	2	0	89	57	52	73	14	98	206	76	44	68	100	77	79	26	32	100	77	43	68	100	.	.	.	.	.	.	.	.	.	.	.	.	.	.	.	.	.	.	.	.	.
0	1	0	7	1	0	4	7	0	135	70	50	66	10	94	135	49	49	64	94	117	365	19	25	100	60	47	63	94	.	.	.	.	.	.	.	.	.	.	.	.	.	.	.	.	.	.	.	.	.
0	0	0	7	0	0	4	3	0	104	55	48	63	9	90	214	65	46	58	89	99	279	20	23	100	71	43	56	89	.	.	.	.	.	.	.	.	.	.	.	.	.	.	.	.	.	.	.	.	.
0	0	0	0	0	0	9	2	0	73	44	54	71	12	97	211	54	53	68	95	73	59	26	31	100	48	50	69	98	5	0	62	36	62	74	14	96	202	55	55	69	95	58	71	23	29	100	138	42	57
1	0	0	0	0	0	0	0	0	74	45	54	69	11	93	162	41	52	67	93	65	54	27	33	100	51	49	65	93	.	.	.	.	.	.	.	.	.	.	.	.	.	.	.	.	.	.	.	.	.
0	2	0	3	0	0	4	2	0	66	50	56	75	15	100	164	47	54	73	100	74	70	25	30	100	46	51	73	100	.	.	.	.	.	.	.	.	.	.	.	.	.	.	.	.	.	.	.	.	.
1	0	0	1	0	0	2	1	0	70	40	58	74	14	99	147	51	52	71	100	62	50	27	33	100	49	50	70	100	.	.	.	.	.	.	.	.	.	.	.	.	.	.	.	.	.	.	.	.	.
1	0	0	0	0	0	2	2	0	63	51	51	67	10	92	178	69	46	64	97	63	117	22	26	100	82	40	60	98	.	.	.	.	.	.	.	.	.	.	.	.	.	.	.	.	.	.	.	.	.
1	1	0	7	0	0	3	2	0	70	42	55	67	10	92	180	51	50	64	92	63	196	22	27	100	58	48	62	92	.	.	.	.	.	.	.	.	.	.	.	.	.	.	.	.	.	.	.	.	.
1	0	0	0	0	0	6	2	0	72	41	54	72	13	98	200	45	47	67	99	77	38	35	40	100	47	45	66	99	.	.	95	44	58	78	18	100	205	45	55	76	100	95	48	31	36	100	195	43	49
1	2	1	1	0	0	6	1	1	66	44	57	71	12	95	197	50	51	66	97	75	49	32	38	100	44	45	63	99	2	1	71	37	61	74	14	97	180	51	56	69	.	78	72	27	34	100	170	48	51
0	0	0	0	0	0	5	3	0	79	48	59	75	15	.	185	57	55	71	.	80	85	24	30	.	58	53	71	.	3	0	79	42	59	74	14	.	176	53	55	70	.	100	311	20	25	100	170	55	52
0	0	0	0	0	0	3	2	0	78	43	58	76	16	.	188	48	52	70	.	76	49	30	35	.	48	48	70	.	.	.	.	.	.	.	.	.	.	.	.	.	.	.	.	.	.	.	.	.	.
0	2	0	0	0	0	14	6	0	157	60	55	75	15	99	328	65	50	70	99	141	73	30	38	100	48	52	72	99	6	0	96	44	52	72	13	.	311	58	45	67	.	87	50	34	42	.	201	40	46
1	0	0	7	0	0	4	7	0	260	124	46	75	15	100	192	51	54	76	100	258	124	26	33	100	50	50	74	100	3	0	115	51	56	78	18	100	201	50	54	76	100	125	114	26	32	100	190	59	49
1	0	0	0	0	0	7	2	0	60	46	60	73	14	94	185	41	60	71	91	58	59	25	29	100	45	59	70	92	2	0	71	45	59	76	16	100	178	45	61	76	100	64	77	25	25	100	174	47	59
1	0	0	8	0	0	7	8	0	263	70	57	73	14	95	261	63	59	73	95	241	118	27	34	100	57	58	74	96	8	0	.	.	.	.	.	.	.	.	.	.	.	.	.	.	.	.	.	.	.
1	1	0	7	0	0	8	7	0	177	89	49	69	11	96	175	47	53	68	95	151	114	25	31	100	46	51	67	96	7	.	170	89	51	69	11	97	132	58	51	68	97	157	892	17	22	100	154	68	47
1	0	1	2	0	0	7	2	1	72	36	63	76	16	97	166	39	58	73	97	64	63	27	33	100	42	55	71	98	5	1	91	44	56	72	13	.	293	65	44	64	.	83	67	26	33	.	219	50	45
1	0	0	8	0	0	6	3	0	69	91	38	55	6	92	97	107	36	54	91	83	4	15	19	100	129	33	52	92	3	0	80	50	53	72	13	.	167	50	53	70	.	66	269	20	25	.	171	56	50
1	0	0	8	0	0	6	3	0	69	91	38	55	6	92	97	107	36	54	91	83	4	15	19	100	129	33	52	92	3	0	80	50	53	72	13	.	167	50	53	70	.	66	269	20	25	.	171	56	50
0	0	0	0	0	0	8	0	0	61	43	51	68	100	95	188	55	47	66	95	69	61	27	34	100	52	45	65	97	2	0	61	49	50	69	11	96	215	64	45	66	98	69	68	26	33	100	196	63	40
1	0	0	3	1	0	4	3	0	87	61	47	69	11	100	200	71	44	67	100	82	79	26	28	100	81	39	64	100	.	.	.	.	.	.	.	.	.	.	.	.	.	.	.	.	.	.	.	.	.
1	0	0	1	0	0	5	2	0	80	66	45	64	9	95	197	102	33	56	98	78	49	31	36	100	149	29	51	98	.	.	.	.	.	.	.	.	.	.	.	.	.	.	.	.	.	.	.	.	.
1	0	0	0	0	0	12	2	0	82	48	58	72	13	93	135	41	56	70	93	77	99	23	28	100	48	54	69	92	.	.	92	45	56	73	14	97	183	44	55	72	96	86	96	25	30	100	194	55	52
1	0	0	0	0	1	26	0	0	67	56	49	67	10	93	158	72	42	63	97	61	89	24	29	100	76	40	62	98	.	.	.	.	.	.	.	.	.	.	.	.	.	.	.	.	.	.	.	.	.
1	0	0	0	0	0	14	2	0	72	42	61	78	18	.	173	46	60	74	.	71	50	28	33	.	44	56	75	.	.	.	.	.	.	.	.	.	.	.	.	.	.	.	.	.	.	.	.	.	.
1	0	0	0	0	1	45	2	0	110	86	42	63	9	98	191	103	39	61	98	74	.	14	16	100	122	35	59	99	.	.	.	.	.	.	.	.	.	.	.	.	.	.	.	.	.	.	.	.	.
1	0	0	1	0	0	4	1	0	91	48	58	76	16	98	178	44	57	73	98	88	65	28	34	100	42	57	74	98	1	0	84	41	59	77	17	99	189	51	57	74	99	80	73	27	34	100	184	51	56
1	0	0	2	0	0	19	2	0	80	50	49	68	11	94	229	70	44	64	94	75	90	24	31	100	61	43	64	96	.	.	.	.	.	.	.	.	.	.	.	.	.	.	.	.	.	.	.	.	.
1	0	0	0	1	0	4	3	0	110	46	64	79	19	.	158	31	64	77	.	96	49	37	42	.	31	56	73	.	.	.	.	.	.	.	.	.	.	.	.	.	.	.	.	.	.	.	.	.	.
0	0	0	0	0	0	7	2	0	68	47	51	70	12	98	171	67	43	66	99	68	68	27	29	100	76	42	64	100	2	0	.	.	.	.	.	.	.	.	.	.	.	.	.	.	.	.	.	.	.
1	0	0	1	0	0	5	1	0	133	44	45	61	8	98	212	41	41	58	99	116	45	36	43	100	41	41	59	99	0	0	79	55	48	65	9	97	144	53	43	63	98	95	61	27	33	100	139	58	40
1	0	1	0	0	0	5	3	1	66	44	50	71	12	99	180	56	48	67	99	65	81	26	32	100	60	55	65	99	2	1	107	172	32	71	12	100	177	52	53	71	99	77	94	24	31	100	186	67	49
0	0	0	1	0	0	7	2	0	91	42	63	77	17	98	179	34	53	71	99	92	44	34	42	100	32	51	70	99	0	0	76	37	69	80	20	.	174	33	64	77	.	75	42	34	41	.	174	31	63
1	0	0	0	0	0	5	0	0	86	40	56	74	14	97	158	41	54	71	97	96	36	33	38	100	43	47	67	99	2	0	84	41	60	77	17	100	108	39	61	77	99	76	70	26	31	100	118	44	57
0	0	2	0	0	0	7	2	1	78	36	60	78	18	99	169	37	61	77	98	78	39	29	35	100	40	58	75	98	2	2	71	38	60	77	17	98	162	34	63	76	96	63	46	28	34	100	182	71	44
0	0	0	1	0	0	6	2	0	66	42	55	70	12	98	157	46	53	69	98	61	82	25	31	100	52	50	67	98	2	0	56	33	62	75	15	97	142	39	59	72	97	54	58	26	30	100	143	41	57
0	0	0	1	0	0	7	2	0	66	37	56	73	14	97	146	38	56	71	96	63	51	28	32	100	46	50	68	97	2	0	68	35	63	77	17	.	134	37	58	73	.	53	105	23	28	.	144	44	56
0	0	0	2	0	0	4	2	0	72	36	58	73	14	96	167	50	54	69	96	72	65	26	32	100	48	52	68	97	.	.	.	.	.	.	.	.	.	.	.	.	.	.	.	.	.	.	.	.	.
1	0	0	0	0	0	22	1	0	141	48	58	75	15	98	196	52	57	73	97	126	134	24	32	100	58	55	72	97	.	.	.	.	.	.	.	.	.	.	.	.	.	.	.	.	.	.	.	.	.
1	0	0	7	1	0	6	3	0	77	39	61	74	14	97	157	41	60	73	97	62	153	22	27	100	42	58	72	97	.	.	.	.	.	.	.	.	.	.	.	.	.	.	.	.	.	.	.	.	.
1	0	0	2	0	1	11	2	0	71	54	51	70	12	.	188	58	50	67	.	70	137	23	28	100	67	46	65	.	2	0	53	54	51	70	12	.	192	58	52	69	.	44	108	24	29	.	190	57	51
0	0	0	0	0	0	8	2	0	84	38	62	75	15	95	134	35	61	74	95	77	43	29	35	100	37	59	72	95	2	0	67	31	64	77	17	97	181	33	65	76	96	62	38	36	36	100	173	39	60
0	0	0	0	0	0	6	0	0	54	36	60	76	16	.	206	44	60	74	.	56	60	25	29	.	48	50	70	.	.	.	.	.	.	.	.	.	.	.	.	.	.	.	.	.	.	.	.	.	.
1	0	0	0	0	0	15	2	0	75	35	55	71	12	94	194	48	55	68	94	68	55	31	36	100	64	48	65	97	2	0	.	.	.	.	.	.	.	.	.	.	.	.	.	.	.	.	.	.	.
1	0	0	0	0	0	4	0	0	81	56	49	71	12	100	213	62	46	68	100	80	92	25	31	100	60	46	68	100	0	0	.	.	.	.	.	.	.	.	.	.	.	.	.	.	.	.	.	.	.
1	0	0	0	0	1	35	3	0	75	41	62	77	17	98	202	45	60	74	96	76	68	25	32	100	46	59	75	98	6	0	64	46	58	73	14	98	177	51	54	71	98	64	249	21	27	100	154	51	54
1	0	0	3	1	0	8	3	0	67	38	56	75	15	99	179	56	46	68	100	80	58	28	36	100	54	45	68	100	3	0	67	52	53	74	14	100	190	59	47	70	100	72	88	25	33	100	182	54	45
1	2	1	7	0	0	9	3	0	101	52	54	77	17	100	207	66	54	74	100	93	83	25	31	100	65	53	75	100	3	1	77	46	60	79	19	100	210	55	60	76	100	93	85	25	29	100	192	56	56
1	0	0	2	0	0	8	5	0	77	51	53	71	12	97	208	69	48	68	97	71	113	23	29	100	60	47	67	98	5	0	53	39	52	71	12	.	137	58	45	68	.	50	106	23	30	100	133	58	41
1	2	1	3	0	0	11	3	0	81	37	67	81	21	100	217	45	64	80	99	81	44	33	39	100	42	60	79	100	.	.	.	.	.	.	.	.	.	.	.	.	.	.	.	.	.	.	.	.	.
1	0	0	2	0	0	4	2	0	72	56	53	72	13	98	179	59	52	69	98	75	78	24	27	100	66	49	70	99	.	.	.	.	.	.	.	.	.	.	.	.	.	.	.	.	.	.	.	.	.
1	2	1	0	0	0	8	2	1	75	39	60	76	16	100	201	49	57	73	99	75	107	23	30	100	49	55	74	100	2	1	66	40	57	73	14	100	201	51	52	70	100	69	528	18	25	100	195	49	52
1	2	0	7	0	0	3	3	0	112	91	41	66	10	99	214	99	38	61	99	129	4	14	19	100	110	35	62	100	.	.	.	.	.	.	.	.	.	.	.	.	.	.	.	.	.	.	.	.	.
1	0	0	0	0	1	16	2	0	74	65	48	68	11	93	192	72	45	64	96	77	171	23	29	100	74	44	64	96	2	0	72	55	54	73	14	98	154	54	55	72	97	61	161	23	28	100	148	59	53
1	0	0	7	0	0	39	6	0	151	83	45	64	9	96	249	69	44	62	94	117	213	21	24	100	83	40	59	95	.	.	.	.	.	.	.	.	.	.	.	.	.	.	.	.	.	.	.	.	.
1	1	2	3	0	0	7	6	2	82	48	54	74	14	98	186	45	53	71	98	94	67	30	39	100	49	51	71	99	6	2	146	432	16	57	7	100	197	61	50	70	99	111	174	25	35	100	173	49	51
0	0	0	1	0	0	8	2	0	94	62	47	73	14	100	481	142	38	67	100	102	98	25	34	100	96	42	67	100	.	.	.	.	.	.	.	.	.	.	.	.	.	.	.	.	.	.	.	.	.
1	0	1	1	0	0	21	2	0	93	48	48	68	11	99	220	64	40	63	100	97	63	27	33	100	62	38	63	100	2	0	96	49	55	75	15	100	184	57	50	72	100	94	63	29	36	100	178	56	45
1	0	0	0	0	1	32	2	0	87	56	54	73	14	.	152	47	52	71	.	65	80	25	30	.	56	47	69	.	2	0	70	56	52	74	14	100	135	64	50	73	100	59	153	21	26	100	146	73	46
0	0	0	0	0	1	29	2	0	103	44	65	81	21	98	215	41	65	78	.	110	47	41	41	100	41	59	77	.	3	0	113	45	67	82	23	.	175	41	66	79	.	108	57	36	36	.	162	46	62
1	0	1	0	0	1	18	2	1	68	71	43	62	8	92	200	93	39	58	93	69	203	21	25	100	86	39	59	94	2	0	58	56	51	71	12	100	164	73	47	68	100	75	2	16	20	100	160	79	45
0	0	1	7	0	0	2	3	0	66	34	61	76	16	100	188	40	60	74	99	61	50	27	34	100	41	58	73	99	.	.	.	.	.	.	.	.	.	.	.	.	.	.	.	.	.	.	.	.	.
1	2	2	3	0	0	15	3	2	66	35	65	78	18	98	152	39	63	75	96	70	46	29	34	100	41	62	76	97	3	2	82	43	60	77	17	100	179	48	59	76	99	126	247	21	32	100	175	43	61
0	0	0	2	0	0	11	2	0	84	43	62	79	19	.	184	39	65	78	.	87	57	30	36	.	39	65	78	.	.	.	.	.	.	.	.	.	.	.	.	.	.	.	.	.	.	.	.	.	.
1	0	1	0	0	0	16	2	0	70	35	56	70	12	.	169	40	52	66	.	73	35	32	37	.	43	45	63	.	2	1	62	38	58	73	14	98	167	36	60	71	97	70	50	26	31	100	175	40	57
1	0	1	0	0	0	7	0	1	73	67	50	70	12	98	193	79	47	66	96	65	377	20	24	100	92	46	67	98	6	1	88	46	57	74	14	97	450	94	45	66	96	90	55	29	37	100	233	59	47
1	2	2	2	0	1	27	2	0	92	47	56	72	13	96	218	47	53	69	95	80	60	26	33	100	55	48	66	97	.	.	.	.	.	.	.	.	.	.	.	.	.	.	.	.	.	.	.	.	.
1	0	1	0	0	0	8	0	0	99	45	67	80	20	99	150	40	63	77	98	102	61	27	32	100	42	58	75	99	.	.	.	.	.	.	.	.	.	.	.	.	.	.	.	.	.	.	.	.	.
1	0	0	7	0	0	4	3	0	85	56	55	76	16	.	219	46	60	75	.	68	911	17	23	.	50	59	75	.	.	.	.	.	.	.	.	.	.	.	.	.	.	.	.	.	.	.	.	.	.
1	0	0	0	1	0	6	0	0	71	34	58	75	15	99	186	37	55	71	100	62	39	30	39	100	38	51	70	99	.	.	.	.	.	.	.	.	.	.	.	.	.	.	.	.	.	.	.	.	.
1	2	1	0	0	0	22	2	0	80	55	55	76	16	100	207	64	54	73	.	77	100	23	27	100	65	54	74	.	.	.	.	.	.	.	.	.	.	.	.	.	.	.	.	.	.	.	.	.	.
0	3	0	8	0	0	17	8	0	216	60	57	73	14	96	240	64	55	72	96	212	80	28	36	100	63	56	73	96	6	0	80	41	66	78	18	.	217	54	59	74	.	90	85	26	33	.	171	43	62
1	0	0	0	0	1	20	2	0	86	36	61	77	17	.	181	40	60	75	.	77	47	35	40	.	39	57	72	.	2	0	110	51	56	77	17	100	191	45	58	76	100	77	52	28	34	100	190	65	46
1	0	0	6	0	0	17	6	0	80	50	57	72	13	.	154	45	54	71	.	84	96	25	32	.	50	48	69	.	0	0	92	52	53	72	13	97	151	61	45	68	99	89	89	24	31	100	164	68	41
1	0	0	3	0	0	9	6	0	75	57	50	68	11	95	453	90	44	65	95	72	465	19	23	100	72	46	65	94	.	.	.	.	.	.	.	.	.	.	.	.	.	.	.	.	.	.	.	.	.
1	0	0	2	0	0	31	2	0	69	65	46	69	11	.	186	76	45	66	.	67	625	18	24	.	89	42	65	.	2	0	94	47	54	73	14	99	178	67	47	69	100	178	67	47	69	100	182	75	44
0	0	1	3	0	0	8	3	1	116	49	59	74	14	95	240	52	57	71	94	131	77	29	37	100	44	57	71	94	3	0	108	40	68	80	20	98	191	43	64	77	98	104	59	30	38	100	181	38	61
1	0	1	0	0	1	8	2	1	75	58	51	69	11	97	233	61	49	66	96	71	306	20	26	99	72	44	64	98	.	.	.	.	.	.	.	.	.	.	.	.	.	.	.	.	.	.	.	.	.
1	0	0	7	0	0	3	0	0	120	66	58	74	14	96	177	41	56	70	94	135	83	30	33	100	42	55	69	94	.	.	.	.	.	.	.	.	.	.	.	.	.	.	.	.	.	.	.	.	.
1	3	0	7	0	0	14	3	0	85	54	54	68	11	.	194	37	48	62	.	111	51	36	45	.	37	46	61	.	.	.	.	.	.	.	.	.	.	.	.	.	.	.	.	.	.	.	.	.	.
1	0	0	0	0	1	25	2	0	74	45	59	75	15	.	156	42	61	74	.	60	108	23	27	.	45	59	73	.	2	0	63	37	64	78	18	.	141	35	65	77	.	61	61	27	27	.	146	38	63
1	0	1	6	0	0	15	6	1	116	50	59	75	15	100	203	48	54	71	100	115	190	21	29	100	48	54	73	100	.	.	78	70	40	64	9	100	221	111	34	61	100	77	769	18	24	100	202	100	35
0	0	0	0	0	0	3	2	0	61	29	64	78	18	98	167	33	60	74	99	62	36	37	42	100	34	53	70	99	.	.	.	.	.	.	.	.	.	.	.	.	.	.	.	.	.	.	.	.	.
1	0	0	7	0	1	38	3	0	127	49	57	75	15	97	217	47	55	72	97	124	72	28	35	100	48	53	72	97	3	0	95	40	58	78	18	100	238	50	50	72	100	100	46	33	40	100	221	45	46
1	0	0	0	0	0	6	0	0	107	199	25	39	3	.	287	236	23	38	.	98	.	5	6	.	251	22	38	.	0	0	166	929	12	24	2	100	286	991	11	25	100	209	.	2	2	100	277	1	10
0	0	1	0	0	0	5	2	1	90	39	65	79	19	99	167	34	63	78	99	88	39	33	40	100	39	56	73	99	.	.	.	.	.	.	.	.	.	.	.	.	.	.	.	.	.	.	.	.	.
0	1	0	3	0	0	15	3	0	64	96	37	53	6	93	208	118	34	51	92	66	.	13	16	100	121	33	51	93	.	.	.	.	.	.	.	.	.	.	.	.	.	.	.	.	.	.	.	.	.
1	0	0	3	0	1	6	3	0	110	52	52	76	16	100	191	59	49	73	100	110	75	30	37	100	58	48	73	100	3	0	79	44	58	79	19	100	174	48	55	76	100	98	59	29	36	100	165	43	53
1	0	0	1	0	0	24	3	0	74	56	52	70	12	98	184	89	44	67	99	72	698	18	22	100	85	44	67	100	.	.	.	.	.	.	.	.	.	.	.	.	.	.	.	.	.	.	.	.	.
1	0	0	0	0	1	17	0	0	73	42	51	69	11	94	117	52	48	66	95	67	119	23	30	100	54	44	65	97	6	0	81	40	55	74	14	98	273	61	57	74	94	87	56	30	39	100	198	44	55
1	0	1	0	0	0	8	2	0	858	42	48	68	11	100	232	58	45	65	99	108	93	27	34	100	68	42	63	100	.	.	.	.	.	.	.	.	.	.	.	.	.	.	.	.	.	.	.	.	.
1	0	1	1	0	0	7	2	1	56	43	58	72	13	96	191	55	54	69	95	57	110	23	29	100	58	52	67	95	.	.	.	.	.	.	.	.	.	.	.	.	.	.	.	.	.	.	.	.	.
0	0	1	0	0	0	15	3	0	115	70	46	64	9	.	222	73	44	65	.	111	.	13	19	.	80	43	64	.	.	.	.	.	.	.	.	.	.	.	.	.	.	.	.	.	.	.	.	.	.
1	0	0	1	0	0	16	1	0	83	43	61	77	17	99	203	48	58	74	99	71	67	26	32	99	50	57	74	99	6	0	105	46	64	81	21	98	302	52	60	77	97	97	67	32	38	100	228	46	54
0	0	0	0	0	0	6	3	0	112	120	37	62	8	100	163	124	36	60	99	96	.	7	10	100	128	35	61	100	6	0	108	62	51	74	14	100	377	101	47	72	100	115	130	23	32	100	245	66	50
0	0	0	0	0	0	9	3	0	99	42	63	80	20	97	202	35	65	78	.	81	41	39	48	100	33	62	79	.	6	0	74	34	69	83	24	99	230	35	65	80	99	82	52	39	48	100	181	28	63
1	2	1	3	0	0	10	3	1	70	39	64	78	18	99	177	39	63	77	98	81	61	25	30	100	38	62	78	99	3	1	82	42	62	80	20	100	175	46	62	78	100	91	71	26	31	100	162	48	60
[truncated: 96 more columns]
